# Supplementary material for: Exosome-Mediated Activation of Neuronal Cells Triggered by γ-Aminobutyric Acid (GABA)
Source: Nutrients. 2021 Jul 25;13(8):2544. doi: 10.3390/nu13082544 (PMC8399553; doi:10.3390/nu13082544)
Supplement: Supplementary file 1 [file nutrients-13-02544-s001.zip]

Archive with 1 entries (1 files):
- nutrients-1263957-supplementary.pdf
